# Supplementary material for: Note on brachypterous Stenochiini from China (Coleoptera, Tenebrionidae) with description of a new species
Source: Zookeys. 2014 Jun 12;(415):329–36. doi: 10.3897/zookeys.415.6349 (PMC4089829; doi:10.3897/zookeys.415.6349)
Supplement: XML Treatment for Strongylium liangi [file zookeys.415.6349-treatment1.xml]

<!DOCTYPE tp:taxon-treatment
  PUBLIC "-//TaxonX//DTD Taxonomic Treatment Publishing DTD v0 20100105//EN" "tax-treatment-NSO.dtd">
<tp:taxon-treatment xmlns:tp="http://www.plazi.org/taxpub"><tp:treatment-meta><mixed-citation publication-type="journal"><person-group><name><surname>Yuan</surname><given-names>Cai-Xia</given-names></name><name><surname>Ren</surname><given-names>Guo-Dong</given-names></name></person-group><article-title>Note on brachypterous Stenochiini from China (Coleoptera, Tenebrionidae) with description of a new species</article-title><source>Zookeys</source><day>12</day><month>6</month><year>2014</year><volume>2014</volume><issue>415</issue><fpage>329</fpage><lpage>336</lpage><pub-id pub-id-type="doi">10.3897/zookeys.415.6349</pub-id></mixed-citation></tp:treatment-meta><tp:nomenclature><tp:taxon-name>
                        <tp:taxon-name-part taxon-name-part-type="genus">Strongylium</tp:taxon-name-part>
                        <tp:taxon-name-part taxon-name-part-type="species">liangi</tp:taxon-name-part>
                        <object-id xmlns:xlink="http://www.w3.org/1999/xlink" content-type="zoobank" xlink:type="simple">http://zoobank.org/A0C3D887-33D1-46F5-8123-CD3CA1901276</object-id>
                        <object-id xmlns:xlink="http://www.w3.org/1999/xlink" xlink:type="simple">http://species-id.net/wiki/Strongylium_liangi</object-id>
                    </tp:taxon-name><tp:taxon-status xmlns:xlink="http://www.w3.org/1999/xlink" xlink:type="simple">sp. n.</tp:taxon-status><xref ref-type="fig" rid="F2">Figs 2</xref><xref ref-type="fig" rid="F3">–10</xref></tp:nomenclature><tp:treatment-sec sec-type="Type specimen"><title>Type specimen.</title><p>Holotype male: China, Yunnan, Lushui county, Pianma town, Yakou, 19.v.2005, Hong-Bin Liang leg. (IZCAS).</p></tp:treatment-sec><tp:treatment-sec sec-type="Diagnosis"><title>Diagnosis.</title><p>The new species is similar to <italic><tp:taxon-name>Strongylium tanakai</tp:taxon-name></italic> Ando, 2003, from Japan because their humeri are more developed than other brachypterous species of <italic><tp:taxon-name>Strongylium</tp:taxon-name></italic>, such as <italic><tp:taxon-name>Strongylium claudum</tp:taxon-name></italic> (<xref ref-type="fig" rid="F3">Fig. 11</xref>) and <italic><tp:taxon-name>Strongylium wuyishanense</tp:taxon-name></italic>, but can be distinguished from the latter by its stouter body, the distance between the eyes being narrower than the transverse diameter of an eye, and the shape of the aedeagus, that is obliquely narrowed apically in dorsal view, slightly curved in lateral view.</p></tp:treatment-sec><tp:treatment-sec sec-type="Etymology"><title>Etymology.</title><p>Named in honor of Dr. Hong-Bin Liang, collector of the holotype.</p><!--PageBreak--></tp:treatment-sec><tp:treatment-sec sec-type="Description"><title>Description.</title><p><bold>Male</bold> (<xref ref-type="fig" rid="F2">Figs 2</xref>–<xref ref-type="fig" rid="F3">10</xref>). Body length 14.4 mm, elongate, slightly wider posteriorly. Colour dark brownish black, pronotum reddish, antennae and legs dark reddish brown, tarsi slightly lighter; head, antennae and pronotum almost dull, elytra shining; body surface almost glabrous except antennae, tarsi and ventral surface. Head (<xref ref-type="fig" rid="F2">Fig. 2</xref>) subhexagonal, densely punctate; clypeus transverse, slightly and gradually declined forward in basal part, strongly bent ventrad in apical part, truncate at anterior edge; frontoclypeal suture deeply depressed; genae obliquely raised, with outer margins obtusely produced; frons somewhat widely T-shaped, steeply inclined anteriorly, slightly, longitudinally impressed in middle, surface irregularly and finely punctate, punctures often fused with one another, distance between eyes 0.66 times as wide as transverse diameter of an eye in dorsal view. Eyes medium-sized, rather protruding. Antennae (<xref ref-type="fig" rid="F2">Fig. 4</xref>) subfiliform, reaching basal 1/5 of elytra, ratio of the length of antennomeres II–XI as 0.31 : 1.02 : 0.76 : 0.58 : 0.63 : 0.65 : 0.56 : 0.53 : 0.54 : 0.67. Maxillary palpomere IV (<xref ref-type="fig" rid="F2">Fig. 5</xref>) moderately expanded. Pronotum (<xref ref-type="fig" rid="F2">Fig. 3</xref>) 1.06 times as wide as long, widest before the middle; anterior margin bordered, border tapering laterad; posterior margin bisinuate, bordered; both sides steeply inclined downwards, lateral margins arcuate anteriorly, obliquely narrowed at posterior one-third, bordered along entire length; anterior angles rounded, posterior angles subrectangular; disc moderately convex, shallowly impressed near anterior margin, densely covered with confluent, ocellate punctures. Scutellum triangular, densely and rugosely punctate. Elytra elongate ovoid, slightly dilated posteriorly, 2.11 times as long as wide, widest at apical one-third, 3.68 times as long as and 1.62 times as wide as pronotum; disc slightly convex, striae fine, strial punctures circular and fine anteriorly, be<!--PageBreak-->coming finer and nearly disappearing apically; intervals slightly convex, flattened apically, sparsely covered with microscopic granules at posterior 1/4; humeri moderately swollen, hind wings reduced, reaching basal 3/4 of elytra. Prosternum narrow, strongly raised between coxal cavities, impressed in middle, prosternal process strongly declined to roundly produced and protruding at apex. Abdominal ventrites (<xref ref-type="fig" rid="F2">Fig. 7</xref>) covered with microscopic punctures and setae, ventrite V with dense punctures and setae, setae longer than those on I–IV. Legs slender, simple, length ratio of metatarsomeres I–IV as 2.01 : 1.03 : 0.68 : 1.44. Aedeagus 2.48 mm long, 0.5 mm wide (<xref ref-type="fig" rid="F2">Figs 8–9</xref>).</p><fig id="F2" position="float" orientation="portrait"><label>Figures 2−9.</label><caption><p><italic><tp:taxon-name>Strongylium liangi</tp:taxon-name></italic> sp. n. <bold>2</bold> head <bold>3</bold> pronotum <bold>4</bold> antennae <bold>5</bold> maxillary palp <bold>6</bold> hind tibia <bold>7</bold> abdominal ventrite V <bold>8</bold> aedeagus in dorsal view <bold>9</bold> aedeagus in lateral view. Scales: 1 mm.</p></caption><graphic xmlns:xlink="http://www.w3.org/1999/xlink" xlink:href="zookeys-415-329-g002.jpg" position="float" orientation="portrait" xlink:type="simple"/></fig><fig id="F3" position="float" orientation="portrait"><label>Figures 10−11.</label><caption><p>Habitus. <bold>10</bold> <italic><tp:taxon-name>Strongylium liangi</tp:taxon-name></italic> sp. n. <bold>11</bold> <italic><tp:taxon-name>Strongylium claudum</tp:taxon-name></italic> (Gebien, 1914).</p></caption><graphic xmlns:xlink="http://www.w3.org/1999/xlink" xlink:href="zookeys-415-329-g003.jpg" position="float" orientation="portrait" xlink:type="simple"/></fig><p>Female: unknown.</p></tp:treatment-sec></tp:taxon-treatment>
