# Supplementary material for: Note on brachypterous Stenochiini from China (Coleoptera, Tenebrionidae) with description of a new species
Source: Zookeys. 2014 Jun 12;(415):329–36. doi: 10.3897/zookeys.415.6349 (PMC4089829; doi:10.3897/zookeys.415.6349)
Supplement: XML Treatment for Strongylium claudum [file zookeys.415.6349-treatment2.xml]

<!DOCTYPE tp:taxon-treatment
  PUBLIC "-//TaxonX//DTD Taxonomic Treatment Publishing DTD v0 20100105//EN" "tax-treatment-NSO.dtd">
<tp:taxon-treatment xmlns:tp="http://www.plazi.org/taxpub"><tp:treatment-meta><mixed-citation publication-type="journal"><person-group><name><surname>Yuan</surname><given-names>Cai-Xia</given-names></name><name><surname>Ren</surname><given-names>Guo-Dong</given-names></name></person-group><article-title>Note on brachypterous Stenochiini from China (Coleoptera, Tenebrionidae) with description of a new species</article-title><source>Zookeys</source><day>12</day><month>6</month><year>2014</year><volume>2014</volume><issue>415</issue><fpage>329</fpage><lpage>336</lpage><pub-id pub-id-type="doi">10.3897/zookeys.415.6349</pub-id></mixed-citation></tp:treatment-meta><tp:nomenclature><tp:taxon-name>
                        <tp:taxon-name-part taxon-name-part-type="genus">Strongylium</tp:taxon-name-part>
                        <tp:taxon-name-part taxon-name-part-type="species">claudum</tp:taxon-name-part>
                        <object-id xmlns:xlink="http://www.w3.org/1999/xlink" xlink:type="simple">http://species-id.net/wiki/Strongylium_claudum</object-id>
                    </tp:taxon-name><tp:taxon-authority>(Gebien, 1914)</tp:taxon-authority><xref ref-type="fig" rid="F3">Fig. 11</xref><tp:nomenclature-citation-list><tp:nomenclature-citation><tp:taxon-name>Crossoscelis clauda</tp:taxon-name><comment> Gebien, 1914: 53</comment></tp:nomenclature-citation><tp:nomenclature-citation><tp:taxon-name>Strongylium claudum</tp:taxon-name><comment>: Masumoto, 1999: 121.</comment></tp:nomenclature-citation><!--PageBreak--></tp:nomenclature-citation-list></tp:nomenclature><tp:treatment-sec sec-type="Material examined"><title>Material examined.</title><p>1♂, Taiwan, Kaohsiung, Xiaoguanshan, 10.xii.1996, Wen-Yi Zhou leg.; 1♂, 1♀, Taiwan, Kaohsiung, Tengzhi, 1.xi.2008, Chang-Qing Chen leg.; 1♂, Taiwan, Pingtung, Erjituan, 5.iv.1997, Wen-Yi Zhou leg.; 1♀, Taiwan, Nantou, Ren’ai, qingjing, 1890 m, 7.v.1996, Wen-Yi Zhou leg.; 1♀, Taiwan, Taipei, Sanxia town, 24.v.1994, Wen-Yi Zhou leg.</p></tp:treatment-sec><tp:treatment-sec sec-type="Distribution"><title>Distribution.</title><p>China: Taiwan.</p></tp:treatment-sec><tp:treatment-sec><!--Section generated to contain objects referenced in tp:taxon-treatment.--><fig id="F3" position="float" orientation="portrait"><label>Figures 10−11.</label><caption><p>Habitus. <bold>10</bold> <italic><tp:taxon-name>Strongylium liangi</tp:taxon-name></italic> sp. n. <bold>11</bold> <italic><tp:taxon-name>Strongylium claudum</tp:taxon-name></italic> (Gebien, 1914).</p></caption><graphic xmlns:xlink="http://www.w3.org/1999/xlink" xlink:href="zookeys-415-329-g003.jpg" position="float" orientation="portrait" xlink:type="simple"/></fig></tp:treatment-sec></tp:taxon-treatment>
