# Supplementary material for: Note on brachypterous Stenochiini from China (Coleoptera, Tenebrionidae) with description of a new species
Source: Zookeys. 2014 Jun 12;(415):329–36. doi: 10.3897/zookeys.415.6349 (PMC4089829; doi:10.3897/zookeys.415.6349)
Supplement: XML Treatment for Strongylium wuyishanense [file zookeys.415.6349-treatment3.xml]

<!DOCTYPE tp:taxon-treatment
  PUBLIC "-//TaxonX//DTD Taxonomic Treatment Publishing DTD v0 20100105//EN" "tax-treatment-NSO.dtd">
<tp:taxon-treatment xmlns:tp="http://www.plazi.org/taxpub"><tp:treatment-meta><mixed-citation publication-type="journal"><person-group><name><surname>Yuan</surname><given-names>Cai-Xia</given-names></name><name><surname>Ren</surname><given-names>Guo-Dong</given-names></name></person-group><article-title>Note on brachypterous Stenochiini from China (Coleoptera, Tenebrionidae) with description of a new species</article-title><source>Zookeys</source><day>12</day><month>6</month><year>2014</year><volume>2014</volume><issue>415</issue><fpage>329</fpage><lpage>336</lpage><pub-id pub-id-type="doi">10.3897/zookeys.415.6349</pub-id></mixed-citation></tp:treatment-meta><tp:nomenclature><tp:taxon-name>
                        <tp:taxon-name-part taxon-name-part-type="genus">Strongylium</tp:taxon-name-part>
                        <tp:taxon-name-part taxon-name-part-type="species">wuyishanense</tp:taxon-name-part>
                        <object-id xmlns:xlink="http://www.w3.org/1999/xlink" xlink:type="simple">http://species-id.net/wiki/Strongylium_wuyishanense</object-id>
                    </tp:taxon-name><tp:taxon-authority>Yuan &amp; Ren, 2006</tp:taxon-authority><tp:nomenclature-citation-list><tp:nomenclature-citation><tp:taxon-name>Strongylium wuyishanense</tp:taxon-name><comment> Yuan &amp; Ren, 2006: 852.</comment></tp:nomenclature-citation></tp:nomenclature-citation-list></tp:nomenclature><tp:treatment-sec sec-type="Type material examined"><title>Type material examined.</title><p>Holotype: 1♂ (MHBU), China, Fujian, Mt. Wuyi, Huanggangshan, 21.v.2004, Cai-Xia Yuan &amp; Jing Li leg.</p></tp:treatment-sec><tp:treatment-sec sec-type="Distribution"><title>Distribution.</title><p>China: Fujian.</p><!--PageBreak--></tp:treatment-sec></tp:taxon-treatment>
